# Supplementary material for: Polyphenols from Thinned Young Apples: HPLC-HRMS Profile and Evaluation of Their Anti-Oxidant and Anti-Inflammatory Activities by Proteomic Studies
Source: Antioxidants (Basel). 2022 Aug 15;11(8):1577. doi: 10.3390/antiox11081577 (PMC9405250; doi:10.3390/antiox11081577)
Supplement: Supplementary file 1 [file antioxidants-11-01577-s001.zip]

Archive with 1 entries (1 files):
- antioxidants-1826844-supplementary.pdf
